# Supplementary material for: Embedded Processing for Extended Depth of Field Imaging Systems: From Infinite Impulse Response Wiener Filter to Learned Deconvolution
Source: Sensors (Basel). 2023 Nov 28;23(23):9462. doi: 10.3390/s23239462 (PMC10708841; doi:10.3390/s23239462)
Supplement: Supplementary file 1 [file sensors-23-09462-s001.zip]

Archive with 1 entries (1 files):
- sensors-2682453-supplementary.pdf
